# Supplementary material for: The Virological and Immunological Characteristics of the HIV-1-Infected Population in Brazil: From Initial Diagnosis to Impact of Antiretroviral Use
Source: PLoS One. 2015 Oct 28;10(10):e0139677. doi: 10.1371/journal.pone.0139677 (PMC4624810; doi:10.1371/journal.pone.0139677)
Supplement: S1 Table — (XLSX) [file pone.0139677.s001.xlsx]

## Sheet: Table_S1
Table S1.
			2000	2001	2002	2003	2004	2005	2006	2007	2008	2009
Overal	CD4+ T cell count/mm3	mean (+/- SD)	242.16 (273.20)	388.54 (284.66)	386.94 (281.77)	347.77 (279.16)	363.09 (293.16)	361.23 (297.44)	361.77 (297.44)	377.18 (302.64)	380.61 (314.05)	389.21 (320.34)
		<350 (%)	70.97	48.36	49.49	56.87	55.23	55.01	55.29	53.05	53.12	52.33
		<200 (%)	51.61	29.01	28.81	35.56	34.44	35.11	35.80	33.15	34.77	33.81
	Viral Load log10	mean (+/-SD)	4.52 (4.92)	5,07 (5.23)	5.00 (5.19)	5.00 (5.19)	5.01 (5.19)	5.01 (5.19)	5.05 (5.20)	4.93 (5.14)	4.93 (5.14)	4.93 (5.14)
Male	CD4+ T cell count/mm3	mean (+/- SD)	156.11 (184.87)	352.16 (268.57)	354.84 (278.89)	325.85 (278.19)	325.85 (278.89)	326.98 (281.65)	328.63 (282.55)	347.26 (293.67)	350.39 (301.81)	358.78 (308.09)
		<350 (%)	84.21	54.04	54.83	61.98	60.70	59.76	59.97	57.44	57.24	56.26
		<200 (%)	63.16	33.93	34.39	40.52	40.37	40.16	40.47	37.76	38.95	38.01
	Viral Load log10	mean (+/-SD)	4.61 (4.97)	5.12 (5.25)	5.08 (5.22)	5.08 (5.21)	5.09 (5.21)	5.08 (5.21)	5.12 (5.22)	5.00 (5.16)	5.00 (5.16)	4.99 (5.16)
Female	CD4+ T cell count/mm3	mean (+/- SD)	378.42 (338.51)	435.56 (297.83)	425.27 (280.41)	386.73 (286.65)	408.56 (304.15)	404.04 (310.83)	404.47 (310.43)	416.06 (309.64)	422.86 (325.75)	432.81 (332.30)
		<350 (%)	50.00	41.02	43.12	50.51	48.57	49.06	49.27	47345	47.36	46.69
		<200 (%)	33.33	22.65	22.14	29.41	27.22	28.79	29.77	27.17	0.289175	27.79
	Viral Load log10	mean (+/-SD)	4.09 (4.44)	4.99 (5.21)	4.87 (5.13)	4.90 (5.14)	4.90 (5.14)	4.91 (5.15)	4.94 (5.17)	4.82 (5.09)	4.83 (5.10)	4.82 (5.10)
13-21 years old	CD4+ T cell count/mm3	mean (+/- SD)	1.00	477.58 (283.87)	506.70 (290.94	484.28 (291.00)	515.73 (317.95)	516.14 (312.20)	536.67 (313.67)	536.61 (325.83)	550.74 (329.30)	564.17 (334.99)
		<350 (%)	100.00	34.69	31.08	34.48	31.65	29.15	27.55	27.76	26.48	26.58
		<200 (%)	100.00	14.97	13.16	14.56	13.56	14.57	13.16	13.99	13.26	12.97
	Viral Load log10	mean (+/-SD)	3.52 (3.55)	4,97 (5.24)	4.78 (5.08)	4.79 (5.08)	4.77 (5.05)	4.77 (5.07)	4.78 (5.07)	4.64 (4.98)	4.63 (4.96)	4.63 (4.97)
22-50 years old	CD4+ T cell count/mm3	mean (+/- SD)	236.17 (267.79)	385.38 (286.44)	380.47 (278.79)	341.04 (274.95)	355.37 (288.14)	355.84 (295.11)	354.00 (293.40)	371.39 (298.92)	372.90 (310.40)	383.04 (317.41)
		<350 (%)	72.41	48.85	50.42	57.79	56.20	55.83	56.39	53.81	54.12	53.12
		<200 (%)	51.72	29.70	29.49	36.30	35.43	35.64	36.60	33.62	35.61	34.36
	Viral Load log10	mean (+/-SD)	4.58 (4.95)	5.07 (5.23)	5.00 (5.19)	5.01 (5.19)	5,02 (5.19)	5,02 (5.19)	5,06 (5.21)	4.93 (5.14)	4.94 (5.14)	4.93 (5.14)
above 51 years old	CD4+ T cell count/mm3	mean (+/- SD)	657.00	339.10 (241.24)	344.75 (281.15)	286.00 (275.04)	302.06 (276.18)	287.95 (264.12)	289.18 (267.55)	306.41 (274.27)	316.31 (288.99)	311.59 (286.19)
		<350 (%)	0.00	55.94	57.01	69.26	67.18	68.01	68.18	65.58	64.83	64.60
		<200 (%)	0.00	34.27	36.60	48.85	43.64	46.76	47.18	43.53	43.97	44.43
	Viral Load log10	mean (+/-SD)	4.19 (4.42)	5.18 (5.30)	5.06 (5.21)	5.12 (5.24)	5.11 (5.23)	5.12 (5.22)	5.15 (5.24)	5.05 (5.18)	5.03 (5.18)	5.05 (5.19)
Southeast	CD4+ T cell count/mm3	mean (+/- SD)	399.00 (265.63)	409.80 (298.87)	399.25 (292.19)	356.93 (289.23)	376.65 (301.91)	385.92 (304.19)	368.14 (303.00)	379.49 (313.94)	401.67 (323.90)	401.57 (325.49)
		<350 (%)	52.94	45.30	48.39	55.97	53.40	51.42	54.63	53.29	50.14	50.70
		<200 (%)	23.53	26.16	28.11	35.53	33.24	31.52	35.30	34.35	32.48	32.29
	Viral Load log10	mean (+/-SD)	4.52 (4.92)	4.97 (5.18)	4.97 (5.17)	4.95 (5.15)	4.97 (5.17)	4.98 (5.17)	5.04 (5.20)	4.95 (5.15)	4.93 (5.13)	4.92 (5.13)
South	CD4+ T cell count/mm3	mean (+/- SD)	51.71 (119.06)	398.94 (260.97)	392.55 (260.10)	356.85 (271.26)	370.35 (288.12)	350.15 (300.66)	394.86 (289.63)	405.72 (292.47)	408.84 (319.58)	413.12 (319.61)
		<350 (%)	92.86	46.79	46.81	55.07	53.36	56.64	49.69	48.15	49.57	49.43
		<200 (%)	85.71	28.21	25.22	32.11	32.05	36.67	28.96	26.71	30.86	29.62
	Viral Load log10	mean (+/-SD)	4.56 (4.41)	4.59 (4.87)	4.94 (5.16)	4.99 (5.18)	4.98 (5.17)	4.99 (5.18)	4.98 (5.17)	4.87 (5.11)	4.90 (5.12)	4.91 (5.14)
Central	CD4+ T cell count/mm3	mean (+/- SD)	ND	368.37 (287.32)	339.01 (282.03)	320.59 (267.28)	332.71 (287.15)	345.61 (297.59)	339.68 (294.04)	385.03 (319.09)	363.04 (312.57)	384.09 (329.85)
		<350 (%)	ND	48.72	57.78	60.66	60.95	57.55	58.39	52.71	55.49	52.79
		<200 (%)	ND	32.48	37.25	39.84	40.41	38.50	40.11	33.58	37.37	36.47
	Viral Load log10	mean (+/-SD)	ND	5.08 (5.25)	5.05 (5.21)	5.04 (5.20)	5.06 (5.20)	5.05 (5.21)	5.07 (5.20)	4.96 (5.14)	5.00 (5.17)	5.01 (5.18)
Notheast	CD4+ T cell count/mm3	mean (+/- SD)	ND	349.36 (254.84)	373.78 (287.01)	316.79 (265.31)	350.34 (281.40)	329.70 (278.81)	325.74 (292;36)	332.26 (295.03)	316.05 (289.93)	347.49 (317.32)
		<350 (%)	ND	56.23	51.60	61.07	56.88	59.44	60.72	59.67	62.19	57.86
		<200 (%)	ND	33.74	31.88	39.52	35.28	39.78	41.94	41.05	43.98	40.67
	Viral Load log10	mean (+/-SD)	ND	5.14 (5.24)	5.07 (5.22)	5.11 (5.23)	5.08 (5.22)	5.11 (5.23)	5.13 (5.24)	4.96 (5.15)	4.96 (5.16)	4.95 (5.15)
North	CD4+ T cell count/mm3	mean (+/- SD)	ND	340.72 (243.48)	302.93 (226.53)	314.47 (250.04)	290.31 (250.04)	281.86 (243.07)	319.77 (285.28)	321.64 (262.44)	313.85 (256.15)	343.45 (282.26)
		<350 (%)	ND	54.71	61.61	60.45	66.19	66.61	61.90	60.34	61.26	57.69
		<200 (%)	ND	34.99	38.57	38.66	43.46	44.91	42.44	38.60	40.16	38.32
	Viral Load log10	mean (+/-SD)	ND	5.09 (5.24)	5.06 (5.21)	5.09 (5.23)	5.09 (5.22)	5.06 (5.21)	5.06 (5.21)	4.93 (5.12)	4.95 (5.15)	4.92 (5.13)
CD4+ T cell count total of patients			16	637	6.112	6.052	7.015	8,690	8.405	8.405	8.813	8.962
Viral Load total of patients			83	855	10,079	12,997	18,516	22,671	19.872	20.684	24,690	25.613

## Sheet: Plan1
Table S2.
			2000		2001		2002		2003		2004		2005		2006		2007		2008		2009		2010		2011
CD4 (median)					341		360		359		380		392		411		435		450		471
VL<400 n (%)
Overal			8	(40.00)	1,289	(46.48)	20,400	(47.88)	45,928	(51.16)	86,697	(55.55)	137,337	(60.12)	165,404	(64.27)	191,991	(69.23)	246,036	(71.89)	279,262	(74.84)	298.617	(76.32)	321,030	(77.15)
	Male	Overal	7	(53.85)	814	(45.42)	12,680	(48.64)	28,333	(52.58)	53,307	(57.15)	83,640	(61.87)	100,156	(66.10)	114,147	(70.97)	145,742	(73.45)	164,667	(76.51)	176,157	(78.12)	188,288	(78.68)
		13 to 21 y.o.	0	(0)	9	(36.00)	114	(32.76)	222	(32.03)	403	(32.87)	628	(34.62)	872	(39.89)	1,108	(44.28)	1,611	(47.15)	2,145	(53.45)	2,768	(56.07)	3.329	(57.29)
		22 to 50 y.o.	7	(53.85)	713	(44.45)	10,850	(47.65)	24,180	(51.70)	44,965	(56.34)	69,345	(60.91)	81,556	(65.10)	90,990	(69.83)	113,998	(72.24)	125,946	(75.09)	131,693	(76.65)	137.937	(76.93)
		>50 y.o.	0	(0)	92	(56.44)	1,716	(58.13)	3,931	(61.16)	7,939	(64.87)	13,667	(69.95)	17,728	(73.71)	22,049	(78.65)	30,133	(81.00)	36,576	(84.13)	41,696	(85.58)	47.022	(86.77)
	Female	Overal	1	(14.30)	475	(48.42)	10.248	(46.68)	17.595	(49.04)	33,390	(53.18)	53.697	(57.59)	65.248	(61.64)	77.844	(66.83)	100.294	(69.74)	114.595	(72.57)	122.46	(73.87)	132.742	(75.07)
		13 to 21 y.o.	0	(0)	16	(42.11)	217	(36.78)	448	(37.58)	745	(37.46)	1,100	(38.65)	1,319	(40.67)	1,685	(45.11)	2,300	(47.92)	2,931	(52.54)	3,446	(55.36)	3,999	(56.52)
		22 to 50 y.o.	1	(14.29)	423	(48.07)	6,554	(45.83)	14,907	(48,23)	27,941	(52.37)	44,218	(56.56)	52,982	(60.49)	61,879	(65.47)	78,168	(68.35)	87,369	(71.03)	91,064	(72.19)	96,704	(73.20)
		>50 y.o.	0	(0)	36	(57.14)	949	(57.63)	2,240	(59.29)	4,704	(63.18)	8,379	(68.53)	10,947	(73.16)	14,280	(78.26)	19,826	(80.45)	24,295	(82.82)	27,950	(83.69)	32,039	(85.13)
	Southeast	Overal	8	(40.00)	243	(40.37)	15.027	(77.42)	24.963	(51.40)	54.176	(55.81)	23.63	(15.62)	111.143	(64.30)	121.118	(68.99)	151.778	(71.82)	166.876	(75.23)	177.364	(76.93)	186.317	(77.85)
		13 to 21 y.o.	0	(0)	4	(36.36)	103	(28.77)	304	(33.67)	683	(34.65)	1,062	(34.84)	1,365	(38.26)	1,696	(43.21)	2,348	(45.76)	3,054	(52.82)	3,712	(56.06)	4,332	(57.82)
		22 to 50 y.o.	8	(40.00)	207	(39.66)	7,550	(45.35)	21,087	(50.56)	45,203	(55.05)	74,447	(59.99)	89,725	(63.25)	95,628	(67.80)	117,038	(70.52)	125,513	(73.68)	129,943	(75.34)	133,350	(75.96)
		>50 y.o.	0	(0)	32	(46.38)	1,374	(57.18)	3,572	(59.99)	8,290	(63.85)	15,121	(68.63)	20,053	(73.13)	23,794	(77.80)	32,392	(80.54)	38,309	(83.84)	43,709	(84.93)	48,635	(86.43)
	South	Overal	0	(0)	2	(40.00)	4.852	(49.76)	11.476	(53.58)	15.223	(57.55)	19.856	(61.66)	24.551	(66.20)	38.117	(71.08)	47.519	(73.21)	55.682	(75.69)	60.204	(76.94)	66.292	(78.84)
		13 to 21 y.o.	0	(0)	0	(0)	110	(40.59)	227	(41.20)	241	(39.31)	316	(40.15)	397	(44.81)	641	(49.08)	859	(51.84)	1,141	(54.62)	1,470	(57.90)	1,739	(61.30)
		22 to 50 y.o.	0	(0)	2	(40.00)	4,138	(49.05)	9,734	(52.59)	12,781	(56.52)	16,335	(60.37)	19,908	(64.95)	30,201	(69.53)	36,890	(71.67)	42,186	(74.12)	44,426	(75.14)	47,977	(77.02)
		>50 y.o.	0	(0)	0	(0)	604	(57.91)	1,515	(64.19)	2,201	(68.29)	3,205	(73.53)	4,246	(76.55)	7,275	(81.92)	9,770	(82.92)	12,355	(84.84)	14,308	(86.27)	16,576	(87.44)
	Central	Overal	0	(0)	667	(56.33)	3.857	(51.71)	5.659	(53.01)	7.144	(58.46)	8.083	(62.98)	8.855	(67.46)	9.817	(71.45)	12.199	(75.98)	14.506	(76.80)	15.059	(78.92)	16.817	(79.99)
		13 to 21 y.o.	0	(0)	18	(52.94)	71	(43.03)	77	(35.00)	85	(36.48)	94	(45.19)	125	(45.29)	129	(48.31)	200	(60.42)	214	(57.37)	262	(56.47)	310	(55.86)
		22 to 50 y.o.	0	(0)	587	(55.33)	3,366	(50.81)	4,908	(52.21)	6,170	(57.81)	6,833	(61.92)	7,379	(66.33)	8,067	(70.58)	9,908	(74.90)	11,599	(75.85)	11,825	(78.07)	12,918	(78.90)
		>50 y.o.	0	(0)	62	(69.66)	420	(62.78)	674	(63.89)	889	(67.55)	1,156	(72.61)	1,351	(78.32)	1,621	(79.34)	2,091	(83.77)	2,693	(83.58)	2,972	(85.60)	3,589	(87.64)
	Northeast	Overal	0	(0)	163	(47.11)	1.804	(45.93)	2.491	(42.46)	8.154	(52.24)	15.723	(60.65)	17.375	(62.30)	18.574	(67.05)	27.228	(69.49)	33.053	(72.05)	36.067	(73.34)	39,350	(72.99)
		13 to 21 y.o.	0	(0)	1	(16.67)	25	(30.49)	37	(30.83)	107	(38.49)	203	(42.38)	242	(43.60)	249	(43.01)	368	(44.93)	486	(48.50)	566	(50.85)	676	(49.27)
		22 to 50 y.o.	0	(0)	146	(47.10)	1,594	(45.34)	2,195	(42.15)	7,006	(51.48)	13,300	(59.62)	14,558	(61.48)	15,338	(65.95)	22,248	(68.50)	26,469	(70.84)	28,511	(72.05)	30,584	(71.50)
		>50 y.o.	0	(0)	16	(53.33)	185	(56.06)	259	(48.05)	1,041	(60.49)	2,220	(70.75)	2,575	(43.09)	2,987	(77.30)	4,612	(78.42)	6,098	(81.22)	6,990	(82.29)	8,090	(82.82)
	North	Overal	0	(0)	214	(33.65)	860	(41.81)	1.339	(41.31)	2,000	(42.41)	3.045	(49.17)	3,480	(54.19)	4.365	(65.01)	7.312	(67.94)	9.145	(70.49)	9.923	(69.94)	12.254	(68.90)
		13 to 21 y.o.	0	(0)	2	(16.67)	22	(35.48)	25	(27.47)	32	(26.67)	53	(38.41)	62	(43.06)	78	(48.75)	136	(48.75)	181	(52.31)	204	(48.00)	271	(43.02)
		22 to 50 y.o.	0	(0)	194	(33.11)	756	(41.02)	1,163	(40.76)	1,746	(42.01)	2,648	(48.90)	2,968	(53.52)	3,635	(64.40)	6,082	(67.44)	7,548	(69.88)	8,052	(69.07)	9,812	(68.03)
		>50 y.o.	0	(0)	18	(47.37)	82	(53.95)	151	(50.84)	222	(50.45)	344	(53.75)	450	(61.48)	652	(71.65)	1,094	(74.68)	1,416	(77.55)	1,667	(79.15)	2,171	(79.47)
	y.o.= years old
