# Supplementary material for: The Virological and Immunological Characteristics of the HIV-1-Infected Population in Brazil: From Initial Diagnosis to Impact of Antiretroviral Use
Source: PLoS One. 2015 Oct 28;10(10):e0139677. doi: 10.1371/journal.pone.0139677 (PMC4624810; doi:10.1371/journal.pone.0139677)
Supplement: S2 Table — (XLSX) [file pone.0139677.s002.xlsx]

## Sheet: Table_S2
Table S2.
			2000		2001		2002		2003		2004		2005		2006		2007		2008		2009		2010		2011
CD4 (median)					341		360		359		380		392		411		435		450		471
VL<400 n (%)
Overal			8	(40.00)	1,289	(46.48)	20,400	(47.88)	45,928	(51.16)	86,697	(55.55)	137,337	(60.12)	165,404	(64.27)	191,991	(69.23)	246,036	(71.89)	279,262	(74.84)	298.617	(76.32)	321,030	(77.15)
	Male	Overal	7	(53.85)	814	(45.42)	12,680	(48.64)	28,333	(52.58)	53,307	(57.15)	83,640	(61.87)	100,156	(66.10)	114,147	(70.97)	145,742	(73.45)	164,667	(76.51)	176,157	(78.12)	188,288	(78.68)
		13 to 21 y.o.	0	(0)	9	(36.00)	114	(32.76)	222	(32.03)	403	(32.87)	628	(34.62)	872	(39.89)	1,108	(44.28)	1,611	(47.15)	2,145	(53.45)	2,768	(56.07)	3.329	(57.29)
		22 to 50 y.o.	7	(53.85)	713	(44.45)	10,850	(47.65)	24,180	(51.70)	44,965	(56.34)	69,345	(60.91)	81,556	(65.10)	90,990	(69.83)	113,998	(72.24)	125,946	(75.09)	131,693	(76.65)	137.937	(76.93)
		>50 y.o.	0	(0)	92	(56.44)	1,716	(58.13)	3,931	(61.16)	7,939	(64.87)	13,667	(69.95)	17,728	(73.71)	22,049	(78.65)	30,133	(81.00)	36,576	(84.13)	41,696	(85.58)	47.022	(86.77)
	Female	Overal	1	(14.30)	475	(48.42)	10.248	(46.68)	17.595	(49.04)	33,390	(53.18)	53.697	(57.59)	65.248	(61.64)	77.844	(66.83)	100.294	(69.74)	114.595	(72.57)	122.46	(73.87)	132.742	(75.07)
		13 to 21 y.o.	0	(0)	16	(42.11)	217	(36.78)	448	(37.58)	745	(37.46)	1,100	(38.65)	1,319	(40.67)	1,685	(45.11)	2,300	(47.92)	2,931	(52.54)	3,446	(55.36)	3,999	(56.52)
		22 to 50 y.o.	1	(14.29)	423	(48.07)	6,554	(45.83)	14,907	(48,23)	27,941	(52.37)	44,218	(56.56)	52,982	(60.49)	61,879	(65.47)	78,168	(68.35)	87,369	(71.03)	91,064	(72.19)	96,704	(73.20)
		>50 y.o.	0	(0)	36	(57.14)	949	(57.63)	2,240	(59.29)	4,704	(63.18)	8,379	(68.53)	10,947	(73.16)	14,280	(78.26)	19,826	(80.45)	24,295	(82.82)	27,950	(83.69)	32,039	(85.13)
	Southeast	Overal	8	(40.00)	243	(40.37)	15.027	(77.42)	24.963	(51.40)	54.176	(55.81)	23.63	(15.62)	111.143	(64.30)	121.118	(68.99)	151.778	(71.82)	166.876	(75.23)	177.364	(76.93)	186.317	(77.85)
		13 to 21 y.o.	0	(0)	4	(36.36)	103	(28.77)	304	(33.67)	683	(34.65)	1,062	(34.84)	1,365	(38.26)	1,696	(43.21)	2,348	(45.76)	3,054	(52.82)	3,712	(56.06)	4,332	(57.82)
		22 to 50 y.o.	8	(40.00)	207	(39.66)	7,550	(45.35)	21,087	(50.56)	45,203	(55.05)	74,447	(59.99)	89,725	(63.25)	95,628	(67.80)	117,038	(70.52)	125,513	(73.68)	129,943	(75.34)	133,350	(75.96)
		>50 y.o.	0	(0)	32	(46.38)	1,374	(57.18)	3,572	(59.99)	8,290	(63.85)	15,121	(68.63)	20,053	(73.13)	23,794	(77.80)	32,392	(80.54)	38,309	(83.84)	43,709	(84.93)	48,635	(86.43)
	South	Overal	0	(0)	2	(40.00)	4.852	(49.76)	11.476	(53.58)	15.223	(57.55)	19.856	(61.66)	24.551	(66.20)	38.117	(71.08)	47.519	(73.21)	55.682	(75.69)	60.204	(76.94)	66.292	(78.84)
		13 to 21 y.o.	0	(0)	0	(0)	110	(40.59)	227	(41.20)	241	(39.31)	316	(40.15)	397	(44.81)	641	(49.08)	859	(51.84)	1,141	(54.62)	1,470	(57.90)	1,739	(61.30)
		22 to 50 y.o.	0	(0)	2	(40.00)	4,138	(49.05)	9,734	(52.59)	12,781	(56.52)	16,335	(60.37)	19,908	(64.95)	30,201	(69.53)	36,890	(71.67)	42,186	(74.12)	44,426	(75.14)	47,977	(77.02)
		>50 y.o.	0	(0)	0	(0)	604	(57.91)	1,515	(64.19)	2,201	(68.29)	3,205	(73.53)	4,246	(76.55)	7,275	(81.92)	9,770	(82.92)	12,355	(84.84)	14,308	(86.27)	16,576	(87.44)
	Central	Overal	0	(0)	667	(56.33)	3.857	(51.71)	5.659	(53.01)	7.144	(58.46)	8.083	(62.98)	8.855	(67.46)	9.817	(71.45)	12.199	(75.98)	14.506	(76.80)	15.059	(78.92)	16.817	(79.99)
		13 to 21 y.o.	0	(0)	18	(52.94)	71	(43.03)	77	(35.00)	85	(36.48)	94	(45.19)	125	(45.29)	129	(48.31)	200	(60.42)	214	(57.37)	262	(56.47)	310	(55.86)
		22 to 50 y.o.	0	(0)	587	(55.33)	3,366	(50.81)	4,908	(52.21)	6,170	(57.81)	6,833	(61.92)	7,379	(66.33)	8,067	(70.58)	9,908	(74.90)	11,599	(75.85)	11,825	(78.07)	12,918	(78.90)
		>50 y.o.	0	(0)	62	(69.66)	420	(62.78)	674	(63.89)	889	(67.55)	1,156	(72.61)	1,351	(78.32)	1,621	(79.34)	2,091	(83.77)	2,693	(83.58)	2,972	(85.60)	3,589	(87.64)
	Northeast	Overal	0	(0)	163	(47.11)	1.804	(45.93)	2.491	(42.46)	8.154	(52.24)	15.723	(60.65)	17.375	(62.30)	18.574	(67.05)	27.228	(69.49)	33.053	(72.05)	36.067	(73.34)	39,350	(72.99)
		13 to 21 y.o.	0	(0)	1	(16.67)	25	(30.49)	37	(30.83)	107	(38.49)	203	(42.38)	242	(43.60)	249	(43.01)	368	(44.93)	486	(48.50)	566	(50.85)	676	(49.27)
		22 to 50 y.o.	0	(0)	146	(47.10)	1,594	(45.34)	2,195	(42.15)	7,006	(51.48)	13,300	(59.62)	14,558	(61.48)	15,338	(65.95)	22,248	(68.50)	26,469	(70.84)	28,511	(72.05)	30,584	(71.50)
		>50 y.o.	0	(0)	16	(53.33)	185	(56.06)	259	(48.05)	1,041	(60.49)	2,220	(70.75)	2,575	(43.09)	2,987	(77.30)	4,612	(78.42)	6,098	(81.22)	6,990	(82.29)	8,090	(82.82)
	North	Overal	0	(0)	214	(33.65)	860	(41.81)	1.339	(41.31)	2,000	(42.41)	3.045	(49.17)	3,480	(54.19)	4.365	(65.01)	7.312	(67.94)	9.145	(70.49)	9.923	(69.94)	12.254	(68.90)
		13 to 21 y.o.	0	(0)	2	(16.67)	22	(35.48)	25	(27.47)	32	(26.67)	53	(38.41)	62	(43.06)	78	(48.75)	136	(48.75)	181	(52.31)	204	(48.00)	271	(43.02)
		22 to 50 y.o.	0	(0)	194	(33.11)	756	(41.02)	1,163	(40.76)	1,746	(42.01)	2,648	(48.90)	2,968	(53.52)	3,635	(64.40)	6,082	(67.44)	7,548	(69.88)	8,052	(69.07)	9,812	(68.03)
		>50 y.o.	0	(0)	18	(47.37)	82	(53.95)	151	(50.84)	222	(50.45)	344	(53.75)	450	(61.48)	652	(71.65)	1,094	(74.68)	1,416	(77.55)	1,667	(79.15)	2,171	(79.47)
	y.o.= years old

## Sheet: Plan1
Table S2.
			2000		2001		2002		2003		2004		2005		2006		2007		2008		2009		2010		2011
CD4 (median)					341		360		359		380		392		411		435		450		471
VL<400 n (%)
Overal			8	(40.00)	1,289	(46.48)	20,400	(47.88)	45,928	(51.16)	86,697	(55.55)	137,337	(60.12)	165,404	(64.27)	191,991	(69.23)	246,036	(71.89)	279,262	(74.84)	298.617	(76.32)	321,030	(77.15)
	Male	Overal	7	(53.85)	814	(45.42)	12,680	(48.64)	28,333	(52.58)	53,307	(57.15)	83,640	(61.87)	100,156	(66.10)	114,147	(70.97)	145,742	(73.45)	164,667	(76.51)	176,157	(78.12)	188,288	(78.68)
		13 to 21 y.o.	0	(0)	9	(36.00)	114	(32.76)	222	(32.03)	403	(32.87)	628	(34.62)	872	(39.89)	1,108	(44.28)	1,611	(47.15)	2,145	(53.45)	2,768	(56.07)	3.329	(57.29)
		22 to 50 y.o.	7	(53.85)	713	(44.45)	10,850	(47.65)	24,180	(51.70)	44,965	(56.34)	69,345	(60.91)	81,556	(65.10)	90,990	(69.83)	113,998	(72.24)	125,946	(75.09)	131,693	(76.65)	137.937	(76.93)
		>50 y.o.	0	(0)	92	(56.44)	1,716	(58.13)	3,931	(61.16)	7,939	(64.87)	13,667	(69.95)	17,728	(73.71)	22,049	(78.65)	30,133	(81.00)	36,576	(84.13)	41,696	(85.58)	47.022	(86.77)
	Female	Overal	1	(14.30)	475	(48.42)	10.248	(46.68)	17.595	(49.04)	33,390	(53.18)	53.697	(57.59)	65.248	(61.64)	77.844	(66.83)	100.294	(69.74)	114.595	(72.57)	122.46	(73.87)	132.742	(75.07)
		13 to 21 y.o.	0	(0)	16	(42.11)	217	(36.78)	448	(37.58)	745	(37.46)	1,100	(38.65)	1,319	(40.67)	1,685	(45.11)	2,300	(47.92)	2,931	(52.54)	3,446	(55.36)	3,999	(56.52)
		22 to 50 y.o.	1	(14.29)	423	(48.07)	6,554	(45.83)	14,907	(48,23)	27,941	(52.37)	44,218	(56.56)	52,982	(60.49)	61,879	(65.47)	78,168	(68.35)	87,369	(71.03)	91,064	(72.19)	96,704	(73.20)
		>50 y.o.	0	(0)	36	(57.14)	949	(57.63)	2,240	(59.29)	4,704	(63.18)	8,379	(68.53)	10,947	(73.16)	14,280	(78.26)	19,826	(80.45)	24,295	(82.82)	27,950	(83.69)	32,039	(85.13)
	Southeast	Overal	8	(40.00)	243	(40.37)	15.027	(77.42)	24.963	(51.40)	54.176	(55.81)	23.63	(15.62)	111.143	(64.30)	121.118	(68.99)	151.778	(71.82)	166.876	(75.23)	177.364	(76.93)	186.317	(77.85)
		13 to 21 y.o.	0	(0)	4	(36.36)	103	(28.77)	304	(33.67)	683	(34.65)	1,062	(34.84)	1,365	(38.26)	1,696	(43.21)	2,348	(45.76)	3,054	(52.82)	3,712	(56.06)	4,332	(57.82)
		22 to 50 y.o.	8	(40.00)	207	(39.66)	7,550	(45.35)	21,087	(50.56)	45,203	(55.05)	74,447	(59.99)	89,725	(63.25)	95,628	(67.80)	117,038	(70.52)	125,513	(73.68)	129,943	(75.34)	133,350	(75.96)
		>50 y.o.	0	(0)	32	(46.38)	1,374	(57.18)	3,572	(59.99)	8,290	(63.85)	15,121	(68.63)	20,053	(73.13)	23,794	(77.80)	32,392	(80.54)	38,309	(83.84)	43,709	(84.93)	48,635	(86.43)
	South	Overal	0	(0)	2	(40.00)	4.852	(49.76)	11.476	(53.58)	15.223	(57.55)	19.856	(61.66)	24.551	(66.20)	38.117	(71.08)	47.519	(73.21)	55.682	(75.69)	60.204	(76.94)	66.292	(78.84)
		13 to 21 y.o.	0	(0)	0	(0)	110	(40.59)	227	(41.20)	241	(39.31)	316	(40.15)	397	(44.81)	641	(49.08)	859	(51.84)	1,141	(54.62)	1,470	(57.90)	1,739	(61.30)
		22 to 50 y.o.	0	(0)	2	(40.00)	4,138	(49.05)	9,734	(52.59)	12,781	(56.52)	16,335	(60.37)	19,908	(64.95)	30,201	(69.53)	36,890	(71.67)	42,186	(74.12)	44,426	(75.14)	47,977	(77.02)
		>50 y.o.	0	(0)	0	(0)	604	(57.91)	1,515	(64.19)	2,201	(68.29)	3,205	(73.53)	4,246	(76.55)	7,275	(81.92)	9,770	(82.92)	12,355	(84.84)	14,308	(86.27)	16,576	(87.44)
	Central	Overal	0	(0)	667	(56.33)	3.857	(51.71)	5.659	(53.01)	7.144	(58.46)	8.083	(62.98)	8.855	(67.46)	9.817	(71.45)	12.199	(75.98)	14.506	(76.80)	15.059	(78.92)	16.817	(79.99)
		13 to 21 y.o.	0	(0)	18	(52.94)	71	(43.03)	77	(35.00)	85	(36.48)	94	(45.19)	125	(45.29)	129	(48.31)	200	(60.42)	214	(57.37)	262	(56.47)	310	(55.86)
		22 to 50 y.o.	0	(0)	587	(55.33)	3,366	(50.81)	4,908	(52.21)	6,170	(57.81)	6,833	(61.92)	7,379	(66.33)	8,067	(70.58)	9,908	(74.90)	11,599	(75.85)	11,825	(78.07)	12,918	(78.90)
		>50 y.o.	0	(0)	62	(69.66)	420	(62.78)	674	(63.89)	889	(67.55)	1,156	(72.61)	1,351	(78.32)	1,621	(79.34)	2,091	(83.77)	2,693	(83.58)	2,972	(85.60)	3,589	(87.64)
	Northeast	Overal	0	(0)	163	(47.11)	1.804	(45.93)	2.491	(42.46)	8.154	(52.24)	15.723	(60.65)	17.375	(62.30)	18.574	(67.05)	27.228	(69.49)	33.053	(72.05)	36.067	(73.34)	39,350	(72.99)
		13 to 21 y.o.	0	(0)	1	(16.67)	25	(30.49)	37	(30.83)	107	(38.49)	203	(42.38)	242	(43.60)	249	(43.01)	368	(44.93)	486	(48.50)	566	(50.85)	676	(49.27)
		22 to 50 y.o.	0	(0)	146	(47.10)	1,594	(45.34)	2,195	(42.15)	7,006	(51.48)	13,300	(59.62)	14,558	(61.48)	15,338	(65.95)	22,248	(68.50)	26,469	(70.84)	28,511	(72.05)	30,584	(71.50)
		>50 y.o.	0	(0)	16	(53.33)	185	(56.06)	259	(48.05)	1,041	(60.49)	2,220	(70.75)	2,575	(43.09)	2,987	(77.30)	4,612	(78.42)	6,098	(81.22)	6,990	(82.29)	8,090	(82.82)
	North	Overal	0	(0)	214	(33.65)	860	(41.81)	1.339	(41.31)	2,000	(42.41)	3.045	(49.17)	3,480	(54.19)	4.365	(65.01)	7.312	(67.94)	9.145	(70.49)	9.923	(69.94)	12.254	(68.90)
		13 to 21 y.o.	0	(0)	2	(16.67)	22	(35.48)	25	(27.47)	32	(26.67)	53	(38.41)	62	(43.06)	78	(48.75)	136	(48.75)	181	(52.31)	204	(48.00)	271	(43.02)
		22 to 50 y.o.	0	(0)	194	(33.11)	756	(41.02)	1,163	(40.76)	1,746	(42.01)	2,648	(48.90)	2,968	(53.52)	3,635	(64.40)	6,082	(67.44)	7,548	(69.88)	8,052	(69.07)	9,812	(68.03)
		>50 y.o.	0	(0)	18	(47.37)	82	(53.95)	151	(50.84)	222	(50.45)	344	(53.75)	450	(61.48)	652	(71.65)	1,094	(74.68)	1,416	(77.55)	1,667	(79.15)	2,171	(79.47)
	y.o.= years old
